# Supplementary material for: Comparative Analysis of the Tolerance of Young and Old Kidneys to Injury in a Rat Model of Reversible Ureteral Obstruction
Source: Antioxidants (Basel). 2025 Oct 10;14(10):1219. doi: 10.3390/antiox14101219 (PMC12561450; doi:10.3390/antiox14101219)
Supplement: Supplementary file 1 [file antioxidants-14-01219-s001.zip]

Archive with 1 entries (1 files):
- antioxidants-3884780-supplementary.pdf
